# Supplementary material for: Tenuivirus utilizes its glycoprotein as a helper component to overcome insect midgut barriers for its circulative and propagative transmission
Source: PLoS Pathog. 2019 Mar 28;15(3):e1007655. doi: 10.1371/journal.ppat.1007655 (PMC6456217; doi:10.1371/journal.ppat.1007655)
Supplement: S6 Table — (XLSX) [file ppat.1007655.s012.xlsx]

## Sheet: S6 Table
S6 Table. Primers used in this study.
Clone	Primer	Primer sequence (from 5' to 3')	Purpose
pFastbac1-GP64-6xhis-NSvc2-N:S-6xhis	F1	CCggatccATGCACCACCACCACCACCACCCAATACCTTTCCCTGACAC	To amplify RSV NSvc2-N:S fragment (20-265aa) and GP64 fragment, then clone into pFastbac1
	R1	CCGctcgagTCAGTGGTGGTGGTGGTGGTGTGAATATCTATAGATGTGAG
	F2	CGggatccATGGTAAGCGCTATTGTTTT
	R2	GAagatctGTTGCAGTGCTCCGCCGCAA
pFastbac1-GP64-6xhis-TSWV-Gn:S-6xhis	F1	CCggatccATGCACCACCACCACCACCACGCTAAAGTAGAAATAATTCG	To amplify TSWV Gn:S fragment (35-300aa) and GP64 fragment, then clone into pFastbac1
	R1	CCGctcgagTCAGTGGTGGTGGTGGTGGTGTCTGACTCTTTTGTTTGTTT
	F2	CGggatccATGGTAAGCGCTATTGTTTT
	R2	GAagatctGTTGCAGTGCTCCGCCGCAA
pFastbac1-GP64-NSvc2-N-1xFlag	F1	CGGAGCACTGCAACAGATCCatggcaccaatacctttccc	To amplify NSvc2-N fragment and vector fragment and do homologous recombination to obtain plasmid
	R1	gggaaaggtattggtgccatGGATCTGTTGCAGTGCTCCG
	F2	agggtaggaaagtagagaatGATTACAAGGATGATGATGA
	R2	TCATCATCATCCTTGTAATCattctctactttcctaccct
pFastbac1-GP64-NSvc2-C-1xFlag	F1	CGggatccATGGAATCCTGTCAAGACCTTG	To amplify RSV NSvc2-C and GP64 fragments, then clone into pFastbac1
	R1	CGctcgagTTACTTATCATCATCATCCTTGTAATCATCAACCTGTCTAATGTC
	F2	CGggatccATGGTAAGCGCTATTGTTTT
	R2	GAagatctGTTGCAGTGCTCCGCCGCAA
pFastbac1-GP64-NSvc2-C(ΔFL1)-1xFlag	F1	CCACCATCGGGCGCGGATCCatggtaagcgctattgtttt	To amplify NSvc2-C deletion mutant fragment and vector fragment, then do homologous recombination to obtain plasmid
	R1	aaaacaatagcgcttaccatGGATCCGCGCCCGATGGTGG
	F2	agagaggaatggaaaAGAACTGATGGAACA
	R2	tgttccatcagttctTTTCCATTCCTCTCT
pFastbac1-GP64-NSvc2-C(ΔFL2)-1xFlag	F1	CGggatccATGGTAAGCGCTATTGTTTT	To amplify NSvc2-C deletion mutant fragments, then mix the two fragments and do overlap PCR to obtain the mutant and clone into pFastbac1
	R1	ctgagctttgattatCACTACAATTGGAAG
	F2	cttccaattgtagtgATAATCAAAGCTCAG
	R2	CGctcgagTTACTTATCATCATCATCCTTGTAATCATCAACCTGTCTAATGTC
pFastbac1-GP64-NSvc2-C(ΔFL1&ΔFL2)-1xFlag	F1	CCACCATCGGGCGCGGATCCatggtaagcgctattgtttt	To amplify NSvc2-C deletion mutant fragment and vector fragment, then do homologous recombination to obtain plasmid
	R1	aaaacaatagcgcttaccatGGATCCGCGCCCGATGGTGG
	F2	ctgagctttgattatCACTACAATTGGAAG
	R2	cttccaattgtagtgATAATCAAAGCTCAG
pFastbac1-GP64-NSvc2-C(F460A)-1xFlag	F1	CCACCATCGGGCGCGGATCCatggtaagcgctattgtttt	To amplify NSvc2-C point mutant fragment and vector fragment, then do homologous recombination to obtain plasmid
	R1	aaaacaatagcgcttaccatGGATCCGCGCCCGATGGTGG
	F2	GAGGAATGGAAATGTgctGAAGGGGAAGGTTGC
	R2	GCAACCTTCCCCTTCagcACATTTCCATTCCTC
pFastbac1-GP64-NSvc2-C(F489A)-1xFlag	F1	CCACCATCGGGCGCGGATCCatggtaagcgctattgtttt	To amplify NSvc2-C point mutant fragment and vector fragment, then do homologous recombination to obtain plasmid
	R1	aaaacaatagcgcttaccatGGATCCGCGCCCGATGGTGG
	F2	TATTGTGTCACTGATgccCACATATTTTCCTAT
	R2	ATAGGAAAATATGTGggcATCAGTGACACAATA
pFastbac1-GP64-NSvc2-C(F492A)-1xFlag	F1	CCACCATCGGGCGCGGATCCatggtaagcgctattgtttt	To amplify NSvc2-C point mutant fragment and vector fragment, then do homologous recombination to obtain plasmid
	R1	aaaacaatagcgcttaccatGGATCCGCGCCCGATGGTGG
	F2	GTCACTGATTTCCACGCAgctTCCTATTGCCCAGCA
	R2	TGCTGGGCAATAGGAagcTGCGTGGAAATCAGTGAC
pFastbac1-GP64-NSvc2-C(Y494A)-1xFlag	F1	CCACCATCGGGCGCGGATCCatggtaagcgctattgtttt	To amplify NSvc2-C point mutant fragment and vector fragment, then do homologous recombination to obtain plasmid
	R1	aaaacaatagcgcttaccatGGATCCGCGCCCGATGGTGG
	F2	TTCCACATATTTTCCgctTGCCCAGCATACCAC
	R2	GTGGTATGCTGGGCAagcGGAAAATATGTGGAA
pFastbac1-GP64-NSvc2-C(P496A)-1xFlag	F1	CCACCATCGGGCGCGGATCCatggtaagcgctattgtttt	To amplify NSvc2-C point mutant fragment and vector fragment, then do homologous recombination to obtain plasmid
	R1	aaaacaatagcgcttaccatGGATCCGCGCCCGATGGTGG
	F2	ATATTTTCCTATTGCgcaGCATACCACTACAAT
	R2	ATTGTAGTGGTATGCtgcGCAATAGGAAAATAT
pFastbac1-GP64-NSvc2-C(Y498A)-1xFlag	F1	CCACCATCGGGCGCGGATCCatggtaagcgctattgtttt	To amplify NSvc2-C point mutant fragment and vector fragment, then do homologous recombination to obtain plasmid
	R1	aaaacaatagcgcttaccatGGATCCGCGCCCGATGGTGG
	F2	TCCTATTGCCCAGCAgccCACTACAATTGGAAG
	R2	CTTCCAATTGTAGTGggcTGCTGGGCAATAGGA
pFastbac1-GP64-6xHis-NSvc2-N(N114A/N199A/N232)-6xHis	F1	CCACCATCGGGCGCGGATCCatggtaagcgctattgtttt	To amplify NSvc2-N N-linked glycosylation mutant fragment and vector fragment, then do homologous recombination to obtain plasmid
	R1	aaaacaatagcgcttaccatGGATCCGCGCCCGATGGTGG
	F2	GATGCTATTCTGCAGgctGTATCTCTGGTTGGC
	R2	GCCAACCAGAGATACagcCTGCAGAATAGCATC
	F3	TCTGCATGTGAGGTCgctGTGAGTGACCAGACA
	R3	TGTCTGGTCACTCACagcGACCTCACATGCAGA
	F4	AAGGGTGGTTGTCAAgctGTTACTTGTCACCCA
	R4	TGGGTGACAAGTAACagcTTGACAACCACCCTT
pFastbac1-GP64-6xHis-NSvc2-N(S38A/S128A/S183A)-6xHis	F1	CCACCATCGGGCGCGGATCCatggtaagcgctattgtttt	To amplify NSvc2-N O-linked glycosylation mutant fragment and vector fragment, then do homologous recombination to obtain plasmid
	R1	aaaacaatagcgcttaccatGGATCCGCGCCCGATGGTGG
	F2	AGGGAGAGAGTTCCAgctGAGATTGTCAAGGTC
	R2	GACCTTGACAATCTCagcTGGAACTCTCTCCCT
	F3	ACAGAATACACATCAgctCCTCTATTGATAACT
	R3	AGTTATCAATAGAGGagcTGATGTGTATTCTGT
	F4	GTTGCAATCAAGCCCgctTGCACAGATGGTGTG
	R4	CACACCATCTGTGCAagcGGGCTTGATTGCAAC
pFastbac1-GP64-6xHis-NSvc2-1xFlag	F1	CCggatccATGCACCACCACCACCACCACCCAATACCTTTCCCTGACAC	To amplify RSV NSvc2 and GP64 fragments, then clone into pFastbac1
	R1	CGctcgagTTACTTATCATCATCATCCTTGTAATCATCAACCTGTCTAATGTC
	F2	CGggatccATGGTAAGCGCTATTGTTTT
	R2	GAagatctGTTGCAGTGCTCCGCCGCAA
pFastbac1-GP64-6xHis-NSvc2(N114A/N199A/N232)-1xFlag	F1	CCACCATCGGGCGCGGATCCatggtaagcgctattgtttt	To amplify NSvc2 N-linked glycosylation mutant fragment and vector fragment, then do homologous recombination to obtain plasmid
	R1	aaaacaatagcgcttaccatGGATCCGCGCCCGATGGTGG
	F2	GATGCTATTCTGCAGgctGTATCTCTGGTTGGC
	R2	GCCAACCAGAGATACagcCTGCAGAATAGCATC
	F3	TCTGCATGTGAGGTCgctGTGAGTGACCAGACA
	R3	TGTCTGGTCACTCACagcGACCTCACATGCAGA
	F4	AAGGGTGGTTGTCAAgctGTTACTTGTCACCCA
	R4	TGGGTGACAAGTAACagcTTGACAACCACCCTT
pFastbac1-GP64-6xHis-NSvc2(F460A/F489A/Y498A)-1xFlag	F1	CCACCATCGGGCGCGGATCCatggtaagcgctattgtttt	To amplify NSvc2 fusion-loops mutant fragment and vector fragment, then do homologous recombination to obtain plasmid
	R1	aaaacaatagcgcttaccatGGATCCGCGCCCGATGGTGG
	F2	GAGGAATGGAAATGTgctGAAGGGGAAGGTTGC
	R2	GCAACCTTCCCCTTCagcACATTTCCATTCCTC
	F3	TATTGTGTCACTGATgccCACATATTTTCCTAT
	R3	ATAGGAAAATATGTGggcATCAGTGACACAATA
	F4	TCCTATTGCCCAGCAgccCACTACAATTGGAAG
	R4	CTTCCAATTGTAGTGggcTGCTGGGCAATAGGA
pFastbac1-GP64-6xHis-NS2-1xFlag	F1	TGCACCACCACCACCACCACatggcattactccttttcaatg	To amplify RSV NS2 gene and vector fragment, then do homologous recombination to obtain plasmid
	R1	cattgaaaaggagtaatgccatGTGGTGGTGGTGGTGGTGCA
	F2	atgagtgtcctattctaatgGATTACAAGGATGATGATGA
	R2	TCATCATCATCCTTGTAATCcattagaataggacactcat
pGADT7-RSV-NP	F	CCGcatatgGGTACCAACAAGCCAG	To amplify RSV NP gene, then clone into pGADT7
	R	CGCGctcgagGTCATCTGCACCTTCTGCC
pGBKT7-NSvc2-N	F	CCGcatatgCATTTTAAATCATATTTC	To amplify RSV NSvc2-N gene, then clone into pGBKT7
	R	CGggatccCTAATTCTCTACTTTTCTACCC
pGBKT7-NSvc2-C	F	CCGcatatgGGACTGATATTCATACCATA	To amplify RSV NSvc2-C gene, then clone into pGBKT7
	R	CGggatccCTAATCAACCTGTCTGATGTCA
Real-time primer of RSV-NP	F1	TGCAGGCTATGATGCTGCAAC	To detect the RNA level of RSV in SBPH
	R1	ATACCTCGACACCAAGGTCGA
Real-time primer of SBPH actin	F1	TCTTGAGATTGGACTTGGC	To detect the RNA level of actin in SBPH
	R1	GTAGCACAGTTTCACCTTG
The terminal fusion sequences in the homologous recombination primers are in uppercase and lowercase letters; the restriction enzyme sites are the lowercase letters; the 1xFlag sequence is the italic letters; the gene sequences are underlined, and the point mutation sites are the lowercase italic letters.
